# Supplementary material for: Plate reduction in southern Japanese freshwater populations of threespine stickleback (Gasterosteus aculeatus)
Source: Ecol Evol. 2023 May 17;13(5):e10077. doi: 10.1002/ece3.10077 (PMC10191778; doi:10.1002/ece3.10077)
Supplement: Supplementary file 2 — Data S2. [file ECE3-13-e10077-s001.xlsx]

## Sheet: TableS1
Table S1. Morphological, environmental, and geographical data and PC scores of habitats
Sampling site	Prefecture	Island	Latitude	Longitude	Species/ecotype/ spawning site	Laretal plate number	morph data from	Point where temperature data was obtained	2001-2021 mean minimum temperature (℃)	Free calcium ion concentration (mg/L)	Absorbance at 340 nm	PC1	PC2	PC3
Tsuya	Gifu	Honshu	35°15'13.2"N	136°34'10.9"E	G.a/stream/FW	5.87	Yamasaki et al. 2019	Ogaki	-3.61905	15.5	0.001625	-1.52727	0.149931	0.532124
Maibara	Shiga	Honshu	35°19'47.3"N	136°21'07.4"E	G.a/stream/FW	5.88	Ishikawa et al. 2019	Maibara	-7.50476	55	0.0066	0.904326	-2.27813	1.39756
Nasu	Tochigi	Honshu	36°49'15.4"N	140°00'30.1"E	G.a/stream/FW	28.64	Yamasaki et al. 2019	Otawara	-8.91429	20.5	0	0.105948	-0.0315928	-0.310769
Aizu	Fukushima	Honshu	37°30'39.6"N	139°51'57.6"E	G.a/stream/FW	32.09	Yamasaki et al. 2019	Wakamatsu	-10.3905	14	0	-1.52828	1.24522	0.416862
Ono	Fukui	Honshu	35°58'31.1"N	136°29'29.6"E	G.a/stream/FW	31.3	Ishikawa et al. 2019	Ono	-9.49048	29	0.00205	-1.11262	0.0463728	0.922207
Chimikeppu	Hokkaido	Hokkaido	43°37'44.4"N	143°53'06.0"E	G.a/lake/FW	33.5	Yamasaki et al. 2019	Kitami	-22.7952	13	0.013	-1.41322	-0.19999	-0.784727
Ohnuma	Hokkaido	Hokkaido	42°0'1.24"N	140°42'34.05"E	G.a/lake/FW	33.2	Yamasaki et al. 2019	Hokuto	-15.9714	30	0.01395	1.5548	0.200246	-0.471502
Nishitappu	Hokkaido	Hokkaido	42°38'45.6"N	141°28'33.6"E	G.a/stream/FW	33.89	Yamasaki et al. 2019	Shikotsu_kohan	-11.0381	31	0.0084	2.79729	1.08467	-0.00384918
Gensui	Iwate	Honshu	39°21'52.79"N	141°53'51.83"E	G.a/stream/FW	33.64	Yamasaki et al. 2019	Yamada	-9.37619	13	0.0099	-1.56759	0.670795	-0.554716
Towada	Aomori	Honshu	40°26'41.00"N	140°50'30.46"E	G.a/lake/FW	33.31	Yamasaki et al. 2019	Towada	-12.8571	12	0.0022	0.544339	0.987959	0.456559
Shikotsu	Hokkaido	Hokkaido	42°46'30.0"N	141°24'00.0"E	G.a/crater lake/FW	33.2	Ishikawa et al. 2019	Shikotsu_kohan	-11.0381	21	0.00305	0.85352	0.837401	0.459746
Kussharo	Hokkaido	Hokkaido	43°37'29.00"N	144°21'35.96"E	G.a/crater lake/FW	31.8	Ishikawa et al. 2019	Kawayu	-26.8048	18	0.0061	3.768	1.43665	0.210081
Namaisawa	Iwate	Honshu	39°21'9.15"N	141°53'50.68"E	G.a/stream/FW	32.9	This study	Yamada	-9.37619	8	0.0024	-1.727	0.975	0.341
Teranosawa	Iwate	Honshu	39°21'24.03"N	141°53'1.1"E	G.a/stream/FW	33	This study	Yamada	-9.37619	8.5	0.0005	-1.74428	0.993157	0.581027
Iwaizumi Osanai	Iwate	Honshu	39°50'42.9"N	141°57'46.2"E	G.a/stream/FW	33.2	This study	Iwaizumi	-11.3524	31	0.00935	1.11758	-1.97173	0.678093
Kuji Osanai	Iwate	Honshu	40.19	NA	G.a/stream/FW	32.25	This study	Kuji	-9.04286	29	0.00345	-1.14254	-1.64311	0.912905
Kuji Monzen	Iwate	Honshu	40.19	NA	G.a/stream/FW	32.8	This study	Kuji	-9.04286	30	0.00735	0.477703	-2.56995	-1.49976
Junsai Pond	Hokkaido	Hokkaido	41°59'5.95"N	140°38'20.58"E	G.a/lake/FW	32.7	This study	Hokuto	-15.9714	12	0.02085	-0.360229	0.0667439	-3.28333
Hyotan	Hokkaido	Hokkaido	43°1'56.06"N	144°50'36"E	G.a/stream/FW-BW	33.96	Kitano et al. 2007	Ota	-17.8429	265	0.00883333	NA	NA	NA
Akkeshi Bay	Hokkaido	Hokkaido	43°2'55.64"N	144°51'17.06"E	G.a/marine/BW	34.1	Kitano et al. 2007	Ota	-17.8429	365	0.00511667	NA	NA	NA
G.a., Gasterosteus aculeatus; FW, freshwater; BW, brackish water. For conservation purposes, the latitudes of Kuji Osanai and Kuji Monzen are shown as approximate values, and longitudes are not shown ("NA" in the Longitude column). "NA" in the PC1–PC3 columns indicates that these two habitats, a breeding site of anadromous ecotype and a brackish-water resident habitat, were not used for PCA (Fig.…

## Sheet: TableS2
Table S2. Information on water sampling points and results of water measurements
Sample ID	Sampling date	Prefecture	Island	Water system	Latitude	Longitude	Water temperature (℃)	Salinity (PSU)	Conductivity (mS/m)	Resistivity (Ω・m)	pH	Antioxidant capacity (μC)	Dissolved oxygen concentration (mg/L)	Free calcium ion concentration (mg/L)	Magnesium ion concentration (mg/L)	Iron ion concentration (mg/L)	Absorbance at 260 nm	Absorbance at 340 nm	Absorbance at 405 nm	Absorbance at 450 nm	Absorbance at 560 nm	Absorbance at 595 nm	Absorbance at 620 nm	DOC concentration (mg/L)
2020 7 Canoe mid	2020-07-14	Hokkaido	Hokkaido	Bekanbeushi River	43°6'27.27"N	144°53'30.8"E	NA	0.01	28.3	35.4	7.778	NA	NA	16	4.68085	0.129278	0.02135	0.0539	0.01445	0.00845	0.0028	0.0021	0.0024	9.1
Himitsu	2020-09-12	Fukushima	Honshu	NA	NA	NA	NA	0.01	19.7	50.3	7.434	NA	NA	17	4.12439	1.63268e-16	0	0.0015	0.00015	0.00165	0.0004	0.0009	0.00045	NA
2020 9 Tsuya	2020-09-20	Gifu	Honshu	Tsuya River	35°15'13.2"N	136°34'10.9"E	NA	0	10.87	91.9	7.567	NA	NA	18	2.11679	0.0174045	0.0008	0.00385	0.00195	0.00465	0	0.00375	0.0003	NA
2020 10 Teranosawa	2020-10-09	Iwate	Honshu	Teranosawa River	39°21'24.03"N	141°53'1.1"E	16	0	8.33	120.4	7.579	NA	NA	12	1.15079	0	0	0.0007	0.00035	0.0011	0.0001	0	0	NA
2020 10 Gensui	2020-10-09	Iwate	Honshu	Gensui River	39°21'52.79"N	141°53'51.83"E	13.2	0	8.7	114.7	7.592	NA	NA	11	4.3254	0.00107759	0.00195	0.0029	0.004	0.0055	0.00405	0.00285	0.00365	NA
Kobyo	2020-10-09	Iwate	Honshu	Kozuchi River	39°21'25.35"N	141°53'36.98"E	15.9	0	8.73	114.3	7.67	NA	NA	8	0	0	0	0.0046	0.0001	0	0	0	0.00025	NA
2020 10 Ogaguchi River	2020-10-09	Iwate	Honshu	Ogaguchi River	39°22'5.96"N	141°53'37.79"E	14.3	0	9.26	107.2	7.218	NA	NA	23	9.96032	0	0.0008	0.00165	0.0004	0.0013	0	0.005	0.00425	NA
2020 10 SC001 Surface	2020-10-09	Iwate	Honshu	Kozuchi River	39°21'18.56"N	141°54'18.20"E	14.9	0.02	1269	0.9	7.231	NA	NA	24	20.1587	0	0.00065	0.01295	0.0016	0.00015	0	0.0025	0	NA
2020 10 Kozuchi River Surface	2020-10-09	Iwate	Honshu	Kozuchi River	39°21'18.05"N	141°54'18.26"E	15.3	0.1	1204	0.83	7.235	NA	NA	75	201.587	0	0.00325	0.0118	0.00135	0.00045	0	0	0	NA
2020 10 Namaisawa	2020-10-09	Iwate	Honshu	Namaisawa River	39°21'9.15"N	141°53'50.68"E	14.9	0	10.8	92.7	7.022	NA	NA	8	1.15079	0	0	0	0.0005	0.00055	0.0004	0	0.0002	NA
2020 10 SC001 Bottom	2020-10-09	Iwate	Honshu	Kozuchi River	39°21'18.56"N	141°54'18.20"E	15.8	0.73	1280	0.79	7.643	NA	NA	230	825.397	0	0	0.00155	0.0012	0	0	0	0	NA
2020 10 Hourai Island	2020-10-09	Iwate	Honshu	Otsuchi River	39°20'50.97"N	141°55'53.53"E	19.6	2.55	4030	0.26	7.023	NA	NA	31	5.71429	0	0	0.00315	0.00105	0.00475	0.0013	0.0034	0	NA
2020 10 Kozuchi River Bottom	2020-10-10	Iwate	Honshu	Kozuchi River	39°21'18.05"N	141°54'18.26"E	15.2	0.88	1516	0.67	8.647	NA	NA	92	300.397	0	0	0.00135	0.0048	0.00455	0.00225	0.0032	0.00225	NA
Iwaizumi Osanai	2020-10-10	Iwate	Honshu	Osanai River in Iwaizumi	39°50'42.9"N	141°57'46.2"E	13.3	0.01	33.8	29.7	8.962	NA	NA	31	5.71429	0	0.00225	0.00935	0.0016	0.0057	0.00405	0.0021	0.0031	NA
Kuji Monzen	2020-10-10	Iwate	Honshu	Stream in Monzen town in Kuji	NA	NA	15.6	0.01	16.8	59	8.885	NA	NA	30	5.95238	0.0700104	0	0.00735	0.0016	0.00245	0	0	0	NA
Kuji Osanai	2020-10-10	Iwate	Honshu	Osanai River in Kuji	NA	NA	15.6	0	13.5	74.3	8.87	NA	NA	29	0.714286	0	0	0.00345	0.00395	0.00315	0.0017	0.0031	0.004	NA
2020 10 Biwase brackish	2020-10-24	Hokkaido	Hokkaido	Bokibetsu River	43°4'54.73"N	145°6'39"E	NA	1.38	2330	0.43	8.718	NA	NA	280	761.564	0.0193029	0.00905	0.0265	0.005	0.00295	0.00035	0.0008	0	NA
2020 10 Biwase Sea	2020-10-24	Hokkaido	Hokkaido	Bokibetsu River	43° 4'54.97"N	145° 6'49.02"E	NA	2.33	3810	0.28	8.791	NA	NA	400	1238.1	0.0487508	0	0.0095	5e-05	0.0024	0.00165	0.001	0.00075	NA
2020 10 Mizudori	2020-10-25	Hokkaido	Hokkaido	Bekanbeushi River	43°5'46.61"N	144°51'43.57"E	NA	0.01	19.2	52.1	8.802	NA	NA	15	4.40492	0.0440492	0.0342	0.084	0.02705	0.01465	0.00415	0.0025	0.0024	NA
2020 10 Maibara	2020-10-30	Shiga	Honshu	Jizo River	35°19'47.3"N	136°21'07.4"E	NA	0.01	20.9	47.9	8.754	NA	NA	55	2.9562	0	0.0014	0.0066	0.00545	0.00985	0.0049	0.00585	0.006	NA
Aizu	2020-10-30	Fukushima	Honshu	Hakusan Pond	37°30'39.6"N	139°51'57.6"E	NA	0	12.33	81.1	7.673	NA	NA	14	0.229133	0.0117647	0	0	0.0009	0.0037	0.0001	0.00225	0.00095	NA
2020 11 Chikasono upstream	2020-11-02	Tochigi	Honshu	Tributary of Fuka River	36°49'15.9"N	140°00'20.8"E	NA	0.01	18.6	53.9	7.521	NA	NA	28	7.35978	0.0735978	0	0.0041	0.00215	0.0017	0.0021	0.00155	0.00105	NA
Okanjichi	2020-11-02	Tochigi	Honshu	Okanjichi River	36°54'24.6"N	140°02'53.6"E	NA	0	13.6	73.5	7.526	NA	NA	21	16.881	0.16881	0	0.0026	-0.0007	0	0	0.0002	0	NA
2020 11 Ono	2020-11-10	Fukui	Honshu	Hongan-shozo spring-fed pond	35°58'31.1"N	136°29'29.6"E	NA	0	12.29	81.8	7.642	NA	NA	29	3.74053	0	0	0.00205	0.00245	0.0012	0.0013	0.00125	0	NA
2020 11 Canoe Mid	2020-11-12	Hokkaido	Hokkaido	Bekanbeushi River	43°6'27.27"N	144°53'30.8"E	5	0.03	64.7	14.64	7.739	2.3	13.35	13	4.65718	0.305065	0.02	0.0281667	0.0135	0.00715	0.00245	0.00275	0.0024	2.3
2020 11 Mizudori	2020-11-12	Hokkaido	Hokkaido	Bekanbeushi River	43°5'46.61"N	144°51'43.57"E	6	0.07	200	6.7	7.249	1.4	15.68	45	15.9011	0.159011	0.00915	0.0306333	0.0075	0.00675	0.00225	0.00125	0.0012	2.8
2020 11 Akkeshi Bey	2020-11-12	Hokkaido	Hokkaido	Akkeshi Bay	43°2'55.64"N	144°51'17.06"E	9	3.32	5310	0.2	8.171	9.4	11.06	490	1264.76	0.00471143	5e-05	0	0.00405	0.0039	0.00205	0.0025	0.00215	1
Dokan	2020-11-12	Hokkaido	Hokkaido	Shiomi River	43° 1'23.04"N	144°51'5.11"E	3.8	0.01	27.1	37.4	8.779	7.1	11.83	12	5.08594	0.108363	0.0048	0.0104667	0.00665	0.00685	0.0028	0.0051	0.00125	NA
Ariake 2	2020-11-12	Hokkaido	Hokkaido	Shiomi River	43° 1'41.69"N	144°50'56.34"E	9.4	0.83	1484	0.68	8.061	6.6	9.38	130	348.845	0.00942285	0.0023	0.0130333	0.00385	0.00495	0.00095	0.00285	5e-05	NA
Ariake 1	2020-11-12	Hokkaido	Hokkaido	Shiomi River	43° 1'47.00"N	144°50'50.24"E	8	1.26	2290	0.45	7.875	6.8	12.55	180	500.758	0.0400471	0.0049	0.0091	0.0058	0.00195	0.00425	0	0.00275	NA
2020 11 Hyotan	2020-11-12	Hokkaido	Hokkaido	Shiomi River	43°1'56.06"N	144°50'36"E	8.5	2.85	4580	0.23	8.409	7.8	13.79	430	1368.21	0	0.0001	0.00126667	0.00225	0.0017	0	0.00015	0.0001	NA
Shiomi Estuary	2020-11-12	Hokkaido	Hokkaido	Shiomi River	43° 2'6.39"N	144°50'18.44"E	8.6	3.05	4900	0.21	8.526	4.4	13.69	450	1445.61	0.01649	0	0	0.00125	0.00115	0.00075	0	0	NA
Shiomi Sea	2020-11-12	Hokkaido	Hokkaido	Akkeshi Bay	43° 2'7.77"N	144°50'16.59"E	7.7	2.83	4620	0.23	8.503	7.2	17.99	390	941.416	0	0.00945	0.00136667	0.0041	0.0015	0.00055	0.001	0.00025	1.6
2021 11 Biwase Brackish	2020-11-13	Hokkaido	Hokkaido	Bokibetsu River	43°4'54.73"N	145°6'39"E	10	1.87	3110	0.33	8.747	2.4	8.96	290	17.8895	0	0.0083	0.0194667	0.00695	0.00455	0.00705	0.00315	0.0028	NA
2020 12 Gensui	2020-12-17	Iwate	Honshu	Gensui River	39°21'52.79"N	141°53'51.83"	7.5	0	7.4	112.6	8.232	2.6	9.85	13	1.69189	0.00241255	0.00735	0.0099	0.01095	0.01125	0.00845	0.0087	0.0075	NA
Otsuchi River	2020-12-17	Iwate	Honshu	Otsuchi River	39°22'7.95"N	141°53'38.18"E	4.9	0	8.29	120.7	9.064	1.5	10.38	16	1.1814	0	0	0	0.00035	0.00155	0	0	0	NA
2020 12 Ogaguchi River	2020-12-17	Iwate	Honshu	Ogaguchi River	39°22'5.96"N	141°53'37.79"E	12.4	0	8.81	113.5	8.786	0.9	6.99	18	2.69098	0	0.011	0	0.01045	0.0067	0.0071	0.00695	0.0111	NA
2020 12 SC001 Surface	2020-12-17	Iwate	Honshu	Kozuchi River	39°21'18.56"N	141°54'18.20"E	10	2.97	4750	0.22	8.322	1.7	8.18	330	983.774	0	0.0003	0	-0.0003	0.0001	0	0.00195	5e-05	NA
2020 12 SC001 Bottom	2020-12-17	Iwate	Honshu	Kozuchi River	39°21'18.56"N	141°54'18.20"E	10.5	3.12	4960	0.21	8.366	4.4	7.98	340	936.007	0	0	0	0.0012	0.0016	0.00035	0.00195	0.0001	NA
2020 12 Namaisawa	2020-12-17	Iwate	Honshu	Namaisawa River	39°21'9.15"N	141°53'50.68"E	8.2	0	10.41	9.61	8.983	5.3	7.4	8	1.89608	0	0.0002	0.0048	0.0063	0.0057	0.00405	0.00205	0.00265	NA
2020 12 Hourai Island	2020-12-17	Iwate	Honshu	Otsuchi River	39°20'50.97"N	141°55'53.53"E	9.7	3.36	5670	0.18	8.309	9.5	8.76	390	1219.33	0	0.0006	0.0019	0.0013	0.0007	0	0	0	NA
Zousei	2020-12-17	Iwate	Honshu	Zousei pond	39°21'24.78"N	141°54'25.39"E	4	0.01	17.58	57.1	8.986	2.6	10.32	6	3.82862	0	0	0	-0.0007	0.0009	0.0019	0	0	NA
2020 12 Teranosawa	2020-12-18	Iwate	Honshu	Teranosawa River	39°21'24.03"N	141°53'1.1"E	11.3	0	13.27	7.55	8.432	1.8	7.08	5	2.69827	0	0.00245	0.0003	0.003	0.0035	0.00415	0.0025	0.0013	NA
2020 12 Kozuchi River surface	2020-12-18	Iwate	Honshu	Kozuchi River	39°21'18.05"N	141°54'18.26"E	8.3	1.49	2550	0.4	8.096	NA	8.41	220	401.459	0	0	0	0.00155	0.0002	0.00035	0	0	NA
2020 12 Kozuchi River bottom	2020-12-18	Iwate	Honshu	Kozuchi River	39°21'18.05"N	141°54'18.26"E	10.2	2.36	3830	0.27	8.538	NA	8.26	350	567.73	0.00482509	0	0	0.0027	0.0045	0.00105	0.00305	0.00215	NA
2021 1 Canoe mid	2021-01-21	Hokkaido	Hokkaido	Bekanbeushi River	43°6'27.27"N	144°53'30.8"E	NA	0	11.29	88.4	8.596	3.5	NA	9	5.27256	0.115802	0.0015	0.0107	0.0029	0.0019	0.0042	0.00055	0	NA
2021 1 Mizudori	2021-01-21	Hokkaido	Hokkaido	Bekanbeushi River	43°5'46.61"N	144°51'43.57"E	NA	0.02	18.65	53.5	8.226	2.4	NA	18	9.93254	0.0193004	0.0098	0.0051	0.00975	0.0063	0.00455	0.0048	0.0047	NA
2021 5 Canoe mid	2021-05-20	Hokkaido	Hokkaido	Bekanbeushi River	43°6'27.27"N	144°53'30.8"E	17.6	0.01	24.8	44.4	8.514	2.6	NA	9	2.4649	0.349819	0.02345	0.0557	0.01735	0.00905	0.00565	0.002	0.0015	4.2
2021 5 Mizudori	2021-05-20	Hokkaido	Hokkaido	Bekanbeushi River	43°5'46.61"N	144°51'43.57"E	17.6	0.01	27.3	35.4	8.211	5.1	NA	17	5.19964	0.226779	0.0258	0.0529	0.01815	0.0111	0.0042	0.00375	0.003	4.1
2021 5 Akkeshi Bay	2021-05-20	Hokkaido	Hokkaido	Akkeshi Bay	43°2'55.64"N	144°51'17.06"E	21.3	1.98	324	3.08	8.166	7.7	NA	240	620.602	0.00965018	0.02105	0.017	0.01085	0.0087	0.00425	0.00555	0.00285	3
2021 5 Hyotan	2021-05-20	Hokkaido	Hokkaido	Shiomi River	43°1'56.06"N	144°50'36"E	16	0.74	1303	0.77	7.608	2.4	NA	100	306.727	0.00723764	0.0199	0.0164	0.0058	0.0039	0.00155	0.00135	0.0019	NA
Yourouchippu	2021-05-20	Hokkaido	Hokkaido	Yourouchippu River	43° 1'53.16"N	145° 2'18.96"E	19	0.01	22.8	47.1	8.35	2.1	NA	6	1.21787	0.176116	0.0345	0.0406	0.01555	0.0083	0.0036	0.00325	0.0023	NA
2021 5 Biwase Brackish	2021-05-20	Hokkaido	Hokkaido	Bokibetsu River	43°4'54.73"N	145°6'39"E	21.3	1.34	2260	0.46	7.862	2	NA	170	474.02	0.0193004	0.0267	0.0262	0.0115	0.00825	0.004	0.00365	0.0034	NA
2021 5 Chikasono upstream	2021-05-21	Tochigi	Honshu	Tributary of Fuka River	36°49'15.4"N	140°00'30.1"E	16.4	0.01	17.63	56.5	8.477	2.3	NA	13	4.59435	0.0241255	0.013	0	0.0015	0	0	0.0001	0.0014	0.1
Chikasono downstream	2021-05-21	Tochigi	Honshu	Tributary of Fuka River	36°49'11.6"N	140°00'37.5"E	17.9	0.01	18.7	54	8.212	3.6	NA	15	2.80766	0	0.01395	0.0038	0.00215	0.0007	0.00075	0.00105	0	0.4
21 7 Tsuya	2021-07-01	Gifu	Honshu	Tsuya River	35°15'13.2"N	136°34'10.9"E	16.7	0	10.73	93.2	8.943	2.65	NA	13	3.93801	0	0.0112	0	0.0023	0	0.0009	0.0006	5e-05	0.1
21 7 Maibara	2021-07-01	Shiga	Honshu	Jizo River	35°19'47.3"N	136°21'07.4"E	14.1	0.01	20.6	48	8.236	4	NA	43	4.63081	0.0120627	0.0121	0	0.0032	0	0.0012	0.00115	0	0.1
Chimikeppu	2021-07-04	Hokkaido	Hokkaido	Lake Chimikeppu	43°37'44.4"N	143°53'06.0"E	23	0	8.89	112.6	8.355	2	NA	13	3.17958	0	0.02045	0.013	0.0069	0.0057	0.0056	0.0055	0.00515	2.9
Tomakomai	2021-07-04	Hokkaido	Hokkaido	Horonai River	42°40'38.1"N	141°35'44.4"E	12.8	0	9.63	103.7	8.41	2.3	NA	10	1.8742	0.0168878	0.0091	0.0037	0.0018	0.0005	0.0004	0.0005	0.0008	0.4
2021 7 Ono	2021-07-07	Fukui	Honshu	Hongan-shozo spring-fed pond	35°58'31.1"N	136°29'29.6"E	15	0	12.29	81.8	8.382	2.1	NA	23	3.53692	0	0.0122	0	0.00225	0.00205	0	0.00015	0.00065	0.06
JR	2021-06-22	Hokkaido	Hokkaido	Bekanbeushi River	43°05'59.1"N	144°52'49.7"E	15.6	0.01	24.6	40.7	8.071	2.9	2.39	10	3.92343	0.241255	0.043	0.0602	0.02625	0.0173	0.00885	0.00825	0.0064	4.9
Choboshi konuma	2021-06-23	Hokkaido	Hokkaido	Daiichichoboshi River	43°15'28.4"N	145°33'21.6"E	15.8	0.36	677	1.47	7.599	6.9	2.89	44	101.367	0.0313631	0.03305	0.0242	0.01595	0.00835	0.0067	0.0039	0.003	NA
Okinebe futaoki	2021-06-23	Hokkaido	Hokkaido	Okinebe River	43°20'3.23"N	145°42'14.22"E	15,8	0.01	30.5	32.4	8.231	3.9	2.17	15	5.54968	0.137515	0.0411	0.0599	0.01885	0.00855	0.00395	0.00235	0.00265	NA
Lake Okinebe	2021-06-23	Hokkaido	Hokkaido	Lake Okinebe	43°20'08.4"N	145°42'14.1"E	15.6	0.01	21.5	46.6	8.13	1.9	2.71	14	6.06746	0.053076	0.03515	0.0403	0.0171	0.0094	0.0044	0.00375	0.0062	NA
Konuma	2021-09-13	Hokkaido	Hokkaido	Konuma	41°58'13.56"N	140°39'54.14"E	23.7	0.01	21.4	46.8	8.108	NA	NA	24	33.1048	0	0.0182	0.01155	0.00515	0.0012	0.00075	0.0006	0	2
Ohnuma	2021-09-13	Hokkaido	Hokkaido	Ohnuma	42°0'1.24"N	140°42'34.05"E	22.9	0.01	22.8	43.5	8.018	NA	NA	30	40.2957	0.00108637	0.01755	0.01395	0.0075	0.00425	0.00655	0.00715	0.0035	NA
Junsai Pond	2021-09-13	Hokkaido	Hokkaido	Junsai Pond	41°59'5.95"N	140°38'20.58"E	22.2	0	11.02	90.9	8.078	NA	NA	12	26.7742	0.044541	0.02185	0.02085	0.00725	0.00385	0.00225	0.00205	0.0006	NA
Nishitappu	2021-09-25	Hokkaido	Hokkaido	Nishitappu River	42°38'45.6"N	141°28'33.6"E	NA	0.01	36.2	27.8	7.825	NA	NA	31	66.7204	0.00760456	0.0176	0.0084	0.0038	0.00195	0.00265	0.00235	0.00155	0.4
Shikotsu	2021-09-25	Hokkaido	Hokkaido	Lake Shikotsu	42°46'30.0"N	141°24'00.0"E	NA	0.01	21.1	47.5	7.965	NA	NA	21	33.8441	0.0065182	0.01255	0.00305	0.00075	0.00045	0.0011	0.0015	0.0019	0.4
Towada Namariyama	2021-09-25	Aomori	Honshu	Lake Towada	40°26'41.00"N	140°50'30.46"E	19.4	0.01	21	47.8	8.115	NA	NA	12	31.5591	0.0032591	0.00985	0.0022	0.0028	0.00075	0.00335	0.00225	0.00405	0.8
Towada Wainai	2021-09-25	Aomori	Honshu	Lake Towada	40°25'6.13"N	140°51'29.73"E	19.1	0.01	20.9	48.2	8.167	NA	NA	12	39.8387	0.00434546	0.0102	0.00345	0.0005	0.00015	0.00135	0.00175	0.00115	NA
Towada Oirase	2021-09-25	Aomori	Honshu	Lake Towada	40°28'42.41"N	140°56'24.03"E	19.5	0.01	21.2	47.3	8.046	NA	NA	13	36.5995	0.0141228	0.0131	0.00175	0.00295	0.00395	0.0021	0.00215	0.0041	NA
Kussharo Onsen	2021-09-25	Hokkaido	Hokkaido	Lake Kussharo	43°36'1.46"N	144°20'54.32"E	23	0.03	65.9	15.18	7.822	NA	NA	21	64.0188	0.0369364	0.0153	0.00835	0.0044	0.0022	0.0021	0.0025	0.0016	NA
Kussharo boat	2021-09-25	Hokkaido	Hokkaido	Lake Kussharo	43°37'29.00"N	144°21'35.96"E	22.5	0.02	50.4	19.83	7.831	NA	NA	18	52.8763	0.0141228	0.01245	0.0061	0.0063	0.0032	0.00345	0.00525	0.00265	0.7
"NA '' in the Water system, Latitude, and Longitude columns indicates that the latitude and longitude of some habitats are not shown for conservation purposes. "NA'' in other columns indicates that data were not analyzed. Because fluvic acids, substances making the water tea-stained (see the Results), are hypothesized to have antioxidant activities, we measured antioxidant capacity using eBQC0101…

## Sheet: TableS3
Table S3. Average values of water measurements at each site
Sampling site	Prefecture	Island	Water system	Latitude	Longitude	Salinity (PSU)	Conductivity (mS/m)	pH	Free calcium ion concentration (mg/L)	Magnesium ion concentration (mg/L)	Iron ion concentration (mg/L)	Absorbance at 260 nm	Absorbance at 340 nm	Absorbance at 405 nm	Absorbance at 450 nm	Absorbance at 560 nm	Absorbance at 595 nm	Absorbance at 620 nm	DOC concentration (mg/L)	Antioxidant capacity (μC)	Dissolve oxygen concentration (mg/L)
Himitsu	Fukushima	Honshu	NA	NA	NA	0.01	19.7	7.434	17	4.12439	0	0	0.0015	0.00015	0.00165	0.0004	0.0009	0.00045	NA	NA	NA
Tsuya	Gifu	Honshu	Tsuya River	35°15'13.2"N	136°34'10.9"E	0	10.8	8.255	15.5	3.0274	0.00387714	0.006	0.001625	0.002125	0.002325	0.00045	0.002175	0.000175	0.1	2.65	NA
Teranosawa	Iwate	Honshu	Teranosawa River	39°21'24.03"N	141°53'1.1"E	0	10.8	8.0055	8.5	1.92453	0	0.001225	0.0005	0.001675	0.0023	0.002125	0.00125	0.00065	NA	1.8	7.08
Gensui	Iwate	Honshu	Gensui River	39°21'52.79"N	141°53'51.83"E	0	7.4	7.912	13	1.69189	0.00241255	0.00465	0.0099	0.007475	0.008375	0.00625	0.005775	0.005575	0.7	2.6	9.85
Kobyo	Iwate	Honshu	Kozuchi River	39°21'25.35"N	141°53'36.98"E	0	8.065	7.67	10.5	0.845943	0.00120627	0	0.00725	0.0001	0	0	0	0.00025	NA	2.6	9.85
Otsuchi River	Iwate	Honshu	Otsuchi River	39°22'7.95"N	141°53'38.18"E	0	10.4	7.218	16	2.53968	0	0.0008	0.00155	0.0004	0.0013	0	0.005	0.00425	NA	NA	NA
Kozuchi River	Iwate	Honshu	Kozuchi River	39°21'18.05"N	141°54'18.26"E	0.795	1877	7.6655	147.5	301.523	0	0.001625	0.0029	0.00145	0.000325	0.000175	0	0	NA	NA	8.41
Ogaguchi River	Iwate	Honshu	Ogaguchi River	39°22'5.96"N	141°53'37.79"E	0	9.035	8.786	20.5	6.32565	0	0.011	0	0.01045	0.0067	0.0071	0.00695	0.0111	NA	0.9	6.99
SC001	Iwate	Honshu	Kozuchi River	39°21'18.56"N	141°54'18.20"E	1.495	3009.5	7.7765	177	501.966	0	0.000475	0.005175	0.00065	0.000125	0	0.002225	2.5e-05	NA	1.7	8.18
Namaisawa	Iwate	Honshu	Namaisawa River	39°21'9.15"N	141°53'50.68"E	0	10.605	8.0025	8	1.52354	0	0.0001	0.0024	0.0034	0.003125	0.002225	0.001025	0.001425	NA	5.3	7.4
Hourai Island	Iwate	Honshu	Otsuchi Bay	39°20'50.97"N	141°55'53.53"E	2.955	4850	7.666	210.5	612.52	0	0.0003	0.002525	0.001175	0.002725	0.00065	0.0017	0	NA	9.5	8.76
Iwaizumi Osanai	Iwate	Honshu	Osanai River in Iwaizumi	39°50'42.9"N	141°57'46.2"E	0.01	33.8	8.962	31	5.71429	0	0.00225	0.00935	0.0016	0.0057	0.00405	0.0021	0.0031	NA	NA	NA
Kuji Monzen	Iwate	Honshu	Stream in Monzen town in Kuji	40.19	NA	0.01	16.8	8.885	30	5.95238	0.0700104	0	0.00735	0.0016	0.00245	0	0	0	NA	NA	NA
Kuji Osanai	Iwate	Honshu	Osanai River in Kuji	40.19	NA	0	13.5	8.87	29	0.714286	0	0	0.00345	0.00395	0.00315	0.0017	0.0031	0.004	NA	NA	NA
Biwase brackish	Hokkaido	Hokkaido	Bokibetsu River	43°4'54.73"N	145°6'39"E	1.38	2330	8.29	280	761.564	0.0193029	0.017875	0.0265	0.00825	0.0056	0.002175	0.002225	0.0017	NA	NA	NA
Biwase Sea	Hokkaido	Hokkaido	Bokibetsu River	43° 4'54.97"N	145° 6'49.02"E	0	12.33	8.791	14	0.229133	0.0117647	0	0	5e-05	0.0024	0.00165	0.001	0.00075	NA	NA	NA
Maibara	Shiga	Honshu	Jizo River	35°19'47.3"N	136°21'07.4"E	0.01	20.9	8.519	55	2.9562	0	0.02315	0.0066	0.015125	0.007325	0.002675	0.001825	0.0012	0.1	4	NA
Aizu	Fukushima	Honshu	Hakusan Pond	37°30'39.6"N	139°51'57.6"E	0	12.33	7.673	14	0.229133	0.0117647	0	0	0.0009	0.0037	0.0001	0.00225	0.00095	NA	NA	NA
Chikasono downstream	Tochigi	Honshu	Tributary of Fuka River	36°49'11.6"N	140°00'37.5"E	0.01	18.7	8.212	15	2.80766	0	0.01395	0.0038	0.00215	0.0007	0.00075	0.00105	0	0.4	3.6	NA
Okanjichi	Tochigi	Honshu	Okanjichi River	36°54'24.6"N	140°02'53.6"E	0	13.6	7.526	21	16.881	0.16881	0	0.0026	0	0	0	0.0002	0	NA	NA	NA
Ono	Fukui	Honshu	Hongan-shozo spring-fed pond	35°58'31.1"N	136°29'29.6"E	0	12.29	8.012	29	3.74053	0	0.0061	0.00205	0.00235	0.001625	0.00065	0.0007	0.000325	0.06	2.1	NA
Canoe mid	Hokkaido	Hokkaido	Bekanbeushi River	43°6'27.27"N	144°53'30.8"E	0.0125	32.2725	8.15675	11.75	4.26887	0.224991	0.016575	0.0371167	0.01205	0.0066375	0.003775	0.00185	0.001575	5.2	3.1	13.35
Mizudori	Hokkaido	Hokkaido	Bekanbeushi River	43°5'46.61"N	144°51'43.57"E	0.0333333	79.2833	8.122	26	10.0795	0.0741201	0.0197375	0.0399111	0.0156125	0.0097	0.0037875	0.003075	0.002825	2.8	1.9	15.68
Akkeshi Bay	Hokkaido	Hokkaido	Akkeshi Bay	43°2'55.64"N	144°51'17.06"E	2.65	2817	8.1685	365	942.679	0.0071808	0.01055	0.00511667	0.00745	0.0063	0.00315	0.004025	0.0025	2	8.15	11.06
Dokan	Hokkaido	Hokkaido	Shiomi River	43° 1'23.04"N	144°51'5.11"E	0.01	27.1	8.779	12	5.08594	0.108363	0.0048	0.0104667	0.00665	0.00685	0.0028	0.0051	0.00125	NA	7.1	11.83
Ariake 2	Hokkaido	Hokkaido	Shiomi River	43° 1'41.69"N	144°50'56.34"E	0.83	1484	8.061	130	348.845	0.00942285	0.0023	0.0130333	0.00385	0.00495	0.00095	0.00285	5e-05	NA	6.6	9.38
Ariake 1	Hokkaido	Hokkaido	Shiomi River	43° 1'47.00"N	144°50'50.24"E	1.26	2290	7.875	180	500.758	0.0400471	0.0049	0.0091	0.0058	0.00195	0.00425	0	0.00275	NA	6.8	12.55
Hyotan	Hokkaido	Hokkaido	Shiomi River	43°1'56.06"N	144°50'36"E	1.795	2941.5	8.0085	265	837.47	0.00361882	0.01	0.00883333	0.004025	0.0028	0.000775	0.00075	0.001	NA	5.2	13.79
Shiomi Estuary	Hokkaido	Hokkaido	Shiomi River	43° 2'6.39"N	144°50'18.44"E	3.05	4900	8.526	450	1445.61	0.01649	0	0	0.00125	0.00115	0.00075	0	0	NA	4.4	13.69
Shiomi Sea	Hokkaido	Hokkaido	Akkeshi Bay	43° 2'7.77"N	144°50'16.59"E	2.83	4620	8.503	390	941.416	0	0.00945	0.00136667	0.0041	0.0015	0.00055	0.001	0.00025	1.6	7.2	17.99
Yourouchippu	Hokkaido	Hokkaido	Yourouchippu River	43° 1'53.16"N	145° 2'18.96"E	0.01	22.8	8.35	6	1.21787	0.176116	0.0345	0.0406	0.01555	0.0083	0.0036	0.00325	0.0023	NA	2.1	NA
Chikasono upstream	Tochigi	Honshu	Tributary of Fuka River	36°49'15.4"N	140°00'30.1"E	0.01	18.115	7.999	20.5	5.97706	0.0488616	0.0065	0	0.001825	0.00085	0.00105	0.000825	0.001225	0.1	2.3	NA
Chimikeppu	Hokkaido	Hokkaido	Lake Chimikeppu	43°37'44.4"N	143°53'06.0"E	0	8.89	8.355	13	3.17958	0	0.02045	0.013	0.0069	0.0057	0.0056	0.0055	0.00515	2.9	2	NA
Tomakomai	Hokkaido	Hokkaido	Horonai River	42°40'38.1"N	141°35'44.4"E	0	9.63	8.41	10	1.8742	0.0168878	0.0091	0.0037	0.0018	0.0005	0.0004	0.0005	0.0008	0.4	2.3	NA
JR	Hokkaido	Hokkaido	Bekanbeushi River	43°05'59.1"N	144°52'49.7"E	0.01	24.6	8.071	10	3.92343	0.241255	0.043	0.0602	0.02625	0.0173	0.00885	0.00825	0.0064	4.9	2.9	2.39
Choboshi konuma	Hokkaido	Hokkaido	Daiichichoboshi River	43°15'28.4"N	145°33'21.6"E	0.36	677	7.599	44	101.367	0.0313631	0.03305	0.0242	0.01595	0.00835	0.0067	0.0039	0.003	NA	6.9	2.89
Okinebe futaoki	Hokkaido	Hokkaido	Okinebe River	43°20'3.23"N	145°42'14.22"E	0.01	30.5	8.231	15	5.54968	0.137515	0.0411	0.0599	0.01885	0.00855	0.00395	0.00235	0.00265	NA	3.9	2.17
Lake Okinebe	Hokkaido	Hokkaido	Lake Okinebe	43°20'08.4"N	145°42'14.1"E	0.01	21.5	8.13	14	6.06746	0.053076	0.03515	0.0403	0.0171	0.0094	0.0044	0.00375	0.0062	NA	1.9	2.71
Konuma	Hokkaido	Hokkaido	Konuma	41°58'13.56"N	140°39'54.14"E	0.01	21.4	8.108	24	33.1048	0	0.0182	0.01155	0.00515	0.0012	0.00075	0.0006	0	2	NA	NA
Ohnuma	Hokkaido	Hokkaido	Ohnuma	42°0'1.24"N	140°42'34.05"E	0.01	22.8	8.018	30	40.2957	0.00108637	0.01755	0.01395	0.0075	0.00425	0.00655	0.00715	0.0035	NA	NA	NA
Junsai Pond	Hokkaido	Hokkaido	Junsai Pond	41°59'5.95"N	140°38'20.58"E	0	11.02	8.078	12	26.7742	0.044541	0.02185	0.02085	0.00725	0.00385	0.00225	0.00205	0.0006	NA	NA	NA
Nishitappu	Hokkaido	Hokkaido	Nishitappu River	42°38'45.6"N	141°28'33.6"E	0.01	36.2	7.825	31	66.7204	0.00760456	0.0176	0.0084	0.0038	0.00195	0.00265	0.00235	0.00155	0.4	NA	NA
Shikotsu	Hokkaido	Hokkaido	Lake Shikotsu	42°46'30.0"N	141°24'00.0"E	0.01	21.1	7.965	21	33.8441	0.0065182	0.01255	0.00305	0.00075	0.00045	0.0011	0.0015	0.0019	0.4	NA	NA
Towada Namariyama	Aomori	Honshu	Lake Towada	40°26'41.00"N	140°50'30.46"E	0.01	21	8.115	12	31.5591	0.0032591	0.00985	0.0022	0.0028	0.00075	0.00335	0.00225	0.00405	0.8	NA	NA
Towada Wainai	Aomori	Honshu	Lake Towada	40°25'6.13"N	140°51'29.73"E	0.01	20.9	8.167	12	39.8387	0.00434546	0.0102	0.00345	0.0005	0.00015	0.00135	0.00175	0.00115	NA	NA	NA
Towada Oirase	Aomori	Honshu	Lake Towada	40°28'42.41"N	140°56'24.03"E	0.01	21.2	8.046	13	36.5995	0.0141228	0.0131	0.00175	0.00295	0.00395	0.0021	0.00215	0.0041	NA	NA	NA
Kussharo Onsen	Hokkaido	Hokkaido	Lake Kussharo	43°36'1.46"N	144°20'54.32"E	0.03	65.9	7.822	21	64.0188	0.0369364	0.0153	0.00835	0.0044	0.0022	0.0021	0.0025	0.0016	NA	NA	NA
Kussharo boat	Hokkaido	Hokkaido	Lake Kussharo	43°37'29.00"N	144°21'35.96"E	0.02	50.4	7.831	18	52.8763	0.0141228	0.01245	0.0061	0.0063	0.0032	0.00345	0.00525	0.00265	0.7	NA	NA
"NA" in the Water system, Latitude, and Longitude columns indicates that the latitude and longitude of some habitats are not shown for conservation purposes. "NA" in other columns indicates that data were not analyzed.

## Sheet: TableS4
Table S4. Component loadings and percentage of variance explained by each principal component (PC) for the water measurements of freshwater stickleback habitats in Japan.
Measurement items	PC1	PC2	PC3
Salinity	0.566099	-0.0515396	0.0926467
Conductivity	0.57035	0.0550305	0.168692
Free calcium ion concentration	0.269771	-0.537861	0.299246
Magnesium ion concentration	0.503706	0.332528	-0.15898
Iron ion concentration	0.0834503	-0.220662	-0.624588
Absorbance at 340 nm	0.142419	-0.155656	-0.675174
pH	-0.0221215	-0.722167	0.046537
% variance explained	38.31	22.98	16.59
